# Supplementary material for: Loss of YhcB results in overactive fatty acid biosynthesis
Source: mBio. 2024 May 14;15(6):e00790-24. doi: 10.1128/mbio.00790-24 (PMC11237625; doi:10.1128/mbio.00790-24)
Supplement: Data Set S1 — Strains, plasmids, and primers. [file mbio.00790-24-s0001.xlsx]

## Sheet: Tab 1. Strain and Plasmids List
Designation in paper	Brief Genotype	Plasmid	Source	Whole genome sequenced?	Full Genotype	Comments	Citation
E. coli WT	E. coli K-12 W3110 wild-type	none	E. coli Genetic Stock Center (Yale)	YES	F- λ-, rph-1 IN(rrnD, rrnE)1 ylbELys86fs folDLeu36Gln yccEArg415Cys oppASer273Gly fliIThr171Ille pyrGAsp450His
E. coli ΔyhcB	E. coli K-12 W3110 ΔyhcB	none	this study	YES	W3110 ΔyhcB ycdQArg185Cys ycdTVal130Ala
E. coli WT + pCV1::empty	E. coli K-12 W3110 WT + pCV1::empty	pCV1::empty	this study	NO			1
E. coli WT + pCV1::yhcB	E. coli K-12 W3110 WT + pCV1::yhcB	pCV1::yhcB	this study	NO			1
E. coli ΔyhcB + pCV1::empty	E. coli K-12 W3110 ΔyhcB + pCV1::empty	pCV1::empty	this study	NO			1
E. coli ΔyhcB + pCV1::yhcB	E. coli K-12 W3110 ΔyhcB + pCV1::yhcB	pCV1::yhcB	this study	NO			1
E. coli ΔlpxM	E. coli K-12 W3110 ΔlpxM	none	this study	YES	W3110 ΔlpxM ycdTVal130Ala
E. coli ΔlpxM ΔyhcB pCV1::yhcB	E. coli K-12 W3110 ΔlpxM ΔyhcB pCV1::yhcB	pCV1::yhcB	this study	NO	N/A		1
E. coli ΔlpxM pCV1::empty	E. coli K-12 W3110 ΔlpxM pCV1::empty	pCV1::empty	this study	NO	N/A		1
E. coli ΔclsA	E. coli K-12 W3110 ΔclsA	none	this study	NO	N/A		1
E. coli ΔclsA ΔyhcB	E. coli K-12 W3110 ΔclsA ΔyhcB::kanR	none	this study	NO	N/A		1
E. coli ΔyhcB ΔlpxM suppressor 1	E. coli K-12 W3110 ΔyhcB ΔlpxM::kanR accCP349Q	none	this study	YES	W3110 ΔyhcB ycdQArg185Cys ycdTVal130Ala ΔlpxM::kanR accCPro349Gln
E. coli ΔlpxM ΔyhcB suppressor 2	E. coli K-12 W3110 ΔlpxM ΔyhcB::kanR accDL213P	none	this study	YES	W3110 ΔlpxM ycdTVal130Ala ΔyhcB::kanR accDLeu213Pro
E. coli ΔlpxM ΔyhcB suppressor 3	E. coli K-12 W3110 ΔlpxM ΔyhcB::kanR accCS68R	none	this study	YES	W3110 ΔlpxM ycdTVal130Ala ΔyhcB::kanR accCSer68Arg
E. coli ΔlpxM ΔyhcB suppressor 4	E. coli K-12 W3110 ΔlpxM ΔyhcB::kanR accAR175L	none	this study	YES	W3110 ΔlpxM ycdTVal130Ala ΔyhcB::kanR accAArg175Leu
E. coli ΔyhcB Ancestor Population 1	see ΔyhcB	none	this study	YES	see ΔyhcB
E. coli ΔyhcB Ancestor Population 2	see ΔyhcB	none	this study	YES	see ΔyhcB
E. coli ΔyhcB Ancestor Population 3	see ΔyhcB	none	this study	YES	see ΔyhcB
E. coli ΔyhcB Evolved Population 7 DPI 1	see figure 2B	none	this study	YES	see figure 2B
E. coli ΔyhcB Evolved Population 7 DPI 2	see figure 2B	none	this study	YES	see figure 2B
E. coli ΔyhcB Evolved Population 7 DPI 3	see figure 2B	none	this study	YES	see figure 2B
E. coli ΔyhcB Evolved Population 30 DPI 1	see figure 2B	none	this study	YES	see figure 2B
E. coli ΔyhcB Evolved Population 30 DPI 2	see figure 2B	none	this study	YES	see figure 2B
E. coli ΔyhcB Evolved Population 30 DPI 3	see figure 2B	none	this study	YES	see figure 2B
E. coli ΔmlaF	E. coli K-12 W3110 ΔmlaF	none	this study	NO	N/A
E. coli ΔpldA	E. coli K-12 W3110 ΔpldA	none	this study	NO	N/A
E. coli ΔmlaF ΔpldA	E. coli K-12 W3110 ΔmlaF ΔpldA	none	this study	NO	N/A
E. coli ΔyhcB ΔmlaF	E. coli K-12 W3110 ΔyhcB ΔmlaF	none	this study	NO	N/A
E. coli ΔyhcB ΔpldA	E. coli K-12 W3110 ΔyhcB ΔpldA	none	this study	NO	N/A
E. coli ΔyhcB ΔmlaF ΔpldA	E. coli K-12 W3110 ΔyhcB ΔmlaF ΔpldA	none	this study	NO	N/A
E. coli accAR175L	E. coli K-12 W3110 ΔyaeR::kanR accAR175L	none	this study	NO, Sanger confirmed allele	N/A	ΔyaeR::kanR used a marker for accAR175L
E. coli accDL213P	E. coli K-12 W3110 ΔpurF::kanR accDL213P	none	this study	NO, Sanger confirmed allele	N/A	ΔpurF::kanR used a marker for accDL213P
E. coli ΔyhcB accAR175L	E. coli K-12 W3110 ΔyhcB ΔyaeR::kanR accAR175L	none	this study	NO, Sanger confirmed allele	N/A	ΔyaeR::kanR used a marker for accAR175L
E. coli ΔyhcB accDL213P	E. coli K-12 W3110 ΔyhcB ΔpurF::kanR accDL213P	none	this study	NO, Sanger confirmed allele	N/A	ΔpurF::kanR used a marker for accDL213P
E. coli ΔyaeR	E. coli K-12 W3110 ΔyaeR::kanR	none	this study	NO	N/A
E. coli ΔpurF	E. coli K-12 W3110 ΔpurF::kanR	none	this study	NO	N/A
E. coli ΔyhcB ΔyaeR	E. coli K-12 W3110 ΔyhcB ΔyaeR::kanR	none	this study	NO	N/A
E. coli ΔyhcB ΔpurF	E. coli K-12 W3110 ΔyhcB ΔpurF::kanR	none	this study	NO	N/A
E. coli yejM569	E. coli K-12 W3110 yejM569::kanR	none	this study	NO	N/A		2
E. coli ΔenvC	E. coli K-12 W3110 ΔenvC::kanR	none	this study	NO	N/A
E. coli WT + pWSKI::empty	E. coli K-12 W3110 pWSKI::empty	pWSKI::empty	this study	NO	N/A		3
E. coli ΔyhcB + pWSKI::empty	E. coli K-12 W3110 ΔyhcB + pWSKI::empty	pWSKI::empty	this study	NO	N/A		3
E. coli WT + pWSKI::tesAcyto	E. coli K-12 W3110 pWSKI::tesAcyto	pWSKI::tesAcyto	this study	NO	N/A		3, 4
E. coli ΔyhcB + pWSKI::tesAcyto	E. coli K-12 W3110 ΔyhcB pWSKI::tesAcyto	pWSKI::tesAcyto	this study	NO	N/A		3, 4
E. coli WT + pWSKI::lpxC	E. coli K-12 W3110 pWSKI::lpxC	pWSKI::lpxC	this study	NO	N/A		3
E. coli ΔyhcB + pWSKI::lpxC	E. coli K-12 W3110 ΔyhcB pWSKI::lpxC	pWSKI::lpxC	this study	NO	N/A		3
Works Cited
1. VanDrisse CM, Escalante-Semerena JC. 2016. New high-cloning-efficiency vectors for complementation studies and recombinant protein overproduction in Escherichia coli and Salmonella enterica. Plasmid 86:1–6.
2. Hirvas L, Nurminen M, Helander IM, Vuorio R, Vaara M. 1997. The Lipid a Biosynthesis Deficiency of the Escherichia Coli Antibiotic-Supersensitive Mutant LH530 is Suppressed by a Novel Locus, ORF195. Microbiology 143:73–81.
3. Purcell AB, Simpson BW, Trent MS. 2023. Impact of the cAMP-cAMP Receptor Protein Regulatory Complex on Lipopolysaccharide Modifications and Polymyxin B Resistance in Escherichia coli. Journal of Bacteriology 205:e00067-23.
4. Cho H, Cronan JE. 1995. Defective Export of a Periplasmic Enzyme Disrupts Regulation of Fatty Acid Synthesis (∗). Journal of Biological Chemistry 270:4216–4219.

## Sheet: Tab 2. Primer List
Primer Name	Purpose		Primer sequence 5’ to 3’
yhcB internal	internal verification of yhcB deletion	F	GTCGTCGGCATCATTATTGGTGCTG
		R	TTCAGAATAGTCGCGAGGCATCTGC
yhcB external	external verification of yhcB deletion	F	GTATTGCGATGTTGGGGTAACG
		R	CTGAAATGACGCCGAGAGAGTTAAC
lpxM internal	internal verification of lpxM deletion	F	TGTATTGTTCTGGTCGCGGACCAAC
		R	GGCACGGCTGGGACGTTTTGC
lpxM external	external verification of lpxM deletion	F	GAAGGCCTCTCCTCGCGAGAGG
		R	CAAGTTGCGCCGCTACACTATCACC
pCV1_yhcB	cloning primers: yhcB into pCV1; BspQI on F and R	F	NNGCTCTTCNTTCATGACCTGGGAATATGCGCTAATTG
		R	NNGCTCTTCNTTATTAGTCGCGCTTCGCGCCAGTACGC
clsA internal	internal verification of clsA deletion	F	TTACAGCAACGGACTGAAGAAG
		R	ATGACAACCGTTTATACGTTGGTG
clsA external	external verification of clsA deletion	F	TGGATCGAGATTGTCGGCAGCC
		R	GACGCTGACCAGTGCTTTTCCC
mlaF internal	internal verification of mlaF deletion	F	CAGCGTGATAATCGCCGGCAG
		R	TGCCGCGAGGGAAGATCACG
mlaF external	external verification of mlaF deletion	F	GCGCATTGAATAACATTAACCCGGC
		R	ACAAATGCCAGCTTTCGCTAACCAC
pldA internal	internal verification of pldA deletion	F	ACACCGACACGGGTCTGGTTG
		R	CACAAGAGGCAACGGTGAAAGAGG
pldA external	external verification of pldA deletion	F	TAGCTCCGGACTCCAGATTCAACAC
		R	AGCGGTCAGTACGGCAGACATATC
yaeR internal	internal verification of yaeR deletion	F	GCGGTGAGCAAAGCTTTCTACTGC
		R	CCATCCGTGTCGATCCATACACGC
yaeR external	external verification of yaeR deletion	F	ACTTGCCAGAGCGGCTTCCG
		R	ACAGTAGCAATGCCCGGCACG
purF internal	internal verification of purF deletion	F	CGGCGCGGTTGGCATTCAG
		R	CGGTATTGTCGGTATCGCCGGTG
purF external	external verification of purF deletion	F	AGGCAGACTTTGCAGGATTTCGGC
		R	CGAAGACTGGAGCAAATCACAGCTG
accA Sanger	Sanger sequencing to verify accA175 mutation	F	CCCTGGATTACGTTCGCCTGGC
		R	GTCGAGATCGGCCAGATCCGC
accD Sanger	Sanger sequencing to verify accD213 mutation	F	TAACGCTTTCGGTTCAGCGATGTTG
		R	AAGTAACTCCGCGGTTCGACCAC
yejM569 Sanger	Sanger sequencing to verify yejM569 truncation	F	GATGACGACGCTGATGCAACGCCTG
		R	CAGTCAGCTATGGCAATGGCGCAGG
envC internal	internal verification of envC deletion	F	GCTCACCAGTGCGCTCTGATTATAG
		R	TTAGCGCTGGCGTATTGTTGTGC
envC external	external verification of envC deletion	F	GGTAATACAGCGACGGAGATAGCGG
		R	GCACACACCAACCTGCCAGTTC
pWSKI_tesAcyto	cloning primers: tesAcyto into pWSKI; XbaI on F and HindIII on R	F	CATTAGTCTAGAAGGAGGACGTACATGGCGGACACGTTATTGATTCTGGGTG
		R	CATTAGAAGCTTTTATGAGTCATGATTTACTAAAGGC
pWSKI_lpxC	cloning primers: lpxC into pWSKI; ; XbaI on F and HindIII on R	F	GCGGCCGCTCTAGAAGGAGGACGTACATGATCAAACAAAGGACACTTAAAC
		R	GTATCGATAAGCTTTTATGCCAGTACAGCTGAAGG
